# Supplementary material for: Quercetin glycosides prevent dexamethasone-induced muscle atrophy in mice
Source: Biochem Biophys Rep. 2019 Feb 11;18:100618. doi: 10.1016/j.bbrep.2019.100618 (PMC6372881; doi:10.1016/j.bbrep.2019.100618)
Supplement: Multimedia component 2 [file mmc2.xml]

<?xml version="1.0" encoding="UTF-8" standalone="no"?><data:data><datasets><author>yuta_otsuka@suntory.co.jp</author><type>0</type><dataset><value>1</value><reason>No data was used for the research described in the article</reason><comments/></dataset></datasets></data:data>
